# Supplementary material for: Essential Domains of Oxysterol-Binding Protein Required for Poliovirus Replication
Source: Viruses. 2022 Nov 29;14(12):2672. doi: 10.3390/v14122672 (PMC9786093; doi:10.3390/v14122672)
Supplement: Supplementary file 1 [file viruses-14-02672-s001.zip]

Archive with 1 entries (1 files):
- viruses-2028154-supplementary.tiff
